# Supplementary material for: DTDP-rhamnosyl transferase RfbF, is a newfound receptor-related regulatory protein for phage phiYe-F10 specific for Yersinia enterocolitica serotype O:3
Source: Sci Rep. 2016 Mar 11;6:22905. doi: 10.1038/srep22905 (PMC4786787; doi:10.1038/srep22905)
Supplement: Supplementary Dataset 1 [file srep22905-s1.xls]

## Sheet: Sheet1
Manuscript title: DTDP-rhamnosyl transferase RfbF, is a newfound receptor-related regulatory protein for phage phiYe-F10 specific for Yersinia enterocolitica serotype O:3 Author list: Junrong Liang, Xu Li, Tao Zha, Yuhuang Chen, Huijing Hao, Chang Liu, Ran Duan, Yuchun Xiao, Mingming Su, Xin Wang, Huaiqi Jing
Supplemental data 1: The information about the 188 different Y. enterocolitica strains used in this study
Strains	Lysis ability		Serotype	Biotype	rfbc	Source	TypeDetails	SoureSite	Country	State	IsolateYear
	25°C	37°C
ZJ1982-82019	-	-	O:5,27	1A	-	animal	rat	body	China	Zhejiang	1982
TJ2006-81	+	+	O:3	3	+	animal	swine	faeces	China	Tianjin	2006
TJ2006-33	-	-	undetermined	3	-	food	pork	pork	China	Tianjin	2006
2011YN-xp70		-	O:5	1A	-	animal	rat	intestinal content	China	Yunnan	2011
2011TJ-418	+	+	O:3	3	+	animal	swine	content	China	Tianjin	2011
ZJ2012-yw9	-	-	self-coagulation	3	-	animal	rat	faeces	China	Zhejiang	2012
2011YN-80	+	+	O:3	3	+	animal	swine	tonsil	China	Yunnan	2011
ZJ2008-yinghuijia	+	+	O:3	3	+	human	patient	faeces	China	Zhejiang	2008
ZJ2012-yw837	-	-	self-coagulation	3	-	animal	rat	faeces	China	Zhejiang	2012
ZJ2004-ZJL486	-	-	O:5	undetermined	-	animal	rat	faeces	China	Zhejiang	2004
ZJ2008-LC54	-	-	undetermined	undetermined	-	animal	rat	faeces	China	Zhejiang	2008
HA2011-W118	-	-	undetermined	1A	-	animal	chicken	faeces	China	Henan	2011
ZJ2004-ZJL473	-	-	O:5	undetermined	-	animal	rat	faeces	China	Zhejiang	2004
ZJ2004-ZJEL19	+	+	O:3	3	+	animal	swine	faeces	China	Zhejiang	2004
ZJ2004-L457	-	-	O:4,32	1A	-	animal	rat	faeces	China	Zhejiang	2004
ZJ1982-82031	-	-	O:8	3	-	animal	rat	faeces	China	Zhejiang	1982
SD2011-WL001	-	-	undetermined	1A	-	animal	chicken	faeces	China	Shandong	2011
ZJ1982-82020	-	-	O:5,27	1A	-	animal	rat	faeces	China	Zhejiang	1982
2011QH-2-63B	-	-	O:9	3	-	animal	Ochotona curzoniae	intestinal content	China	Qinghai	2011
2011QH-F153	+	+	O:3	3	+	animal	swine	faeces	China	Qinghai	2011
QH2012-y91	+	+	O:3	3	+	animal	swine	tonsil	China	Qinghai	2012
QH2013-S61	-	-	O:5	1A	-	animal	Microtus fuscus	tongue	China	Qinghai	2013
QH2013-S20	-	-	undetermined	1A	-	animal	Ochotona curzoniae	tongue	China	Qinghai	2013
QH2013-C101	-	-	undetermined	undetermined	-	animal	Ochotona curzoniae	intestinal content	China	Qinghai	2013
QH2013-C85	-	-	undetermined	3	-	animal	Ochotona curzoniae	intestinal content	China	Qinghai	2013
JS2006-YE-06-65	-	-	self-coagulation	1A	-	animal	cattle	faeces	China	Jiangsu	2006
JS2006-Ye223	+	+	O:3	3	+	animal	canine	faeces	China	Jiangsu	2006
JS2008-xz-08-ye-09	+	+	O:3	3	+	animal	swine	faeces	China	Jiangsu	2008
JS2008-xz-ye-08-34	+	+	O:3	1A	+	animal	fish	faeces	China	Jiangsu	2008
xz-11-ye-37	+	+	O:3	3	+	animal	cattle	faeces	China	Jiangsu	2011
AH2011-221	-	-	undetermined	1A	-	human	patient	faeces	China	Anhui	2011
2011JS-XZ0067	+	+	O:3	4	+	animal	swine	tonsil	China	Jiangsu	2011
2011JS-XZ0073	+	+	O:3	3	+	animal	swine	tonsil	China	Jiangsu	2011
JS2012-xz015	+	+	O:3	1A	+	animal	sparrow	faeces	China	Jiangsu	2012
JS2012-xz016	+	+	O:3	1A	+	animal	chicken	faeces	China	Jiangsu	2012
yeo:9	+	+	O:3	4	+	human	patient	faeces	China	Jiangsu	2013
JS2012-Y262	+	+	O:3	3	+	animal	canine	tonsil	China	Jiangsu	2012
SD2010-GM10231	-	-	self-coagulation	3	-	animal	marten	intestinal content	China	Shandong	2010
SD2011-WL003	+	+	O:3	1A	+	animal	sheep	faeces	China	Shandong	2011
SD2008-GM08105	-	-	O:9	1A	-	animal	chicken	faeces	China	Shandong	2008
SD2009-GM09054	-	-	O:8	1A	-	animal	chicken	faeces	China	Shandong	2009
BJ-2009-3-239	-	-	undetermined	1A	-	animal	swine	faeces	China	Beijing	2009
SD2013-GM094	-	-	O:5	1A	-	animal	chicken	faeces	China	Shandong	2013
SD2012-WL075	-	-	O:8	1A	-	animal	fly	body	China	Shandong	2012
SD2012-y10-1	-	-	undetermined	1A	-	human	patient	faeces	China	Shandong	2012
SD2012-GM008	-	-	O:8	1A	-	animal	chicken	faeces	China	Shandong	2012
SD2012-GM037	-	-	O:9	1A	-	animal	chicken	faeces	China	Shandong	2012
SD2013-WL181	+	+	O:3	1A	+	animal	chicken	faeces	China	Shandong	2013
BJ2009-2-03	+	+	O:3	3	+	animal	swine	tonsil	China	Beijing	2009
FJ1986-P12+	-	-	O:9	2	-	animal	swine	faeces	China	Fujian	1986
FJ1986-9652	+	+	O:3	4	+	human	patient	faeces	China	Fujian	1986
2011NM-22	-	-	O:5	1A	-	animal	swine	faeces	China	Inner Mongolia	2011
2011NM-CF1322	+	+	O:3	4	+	animal	swine	tonsil	China	Inner Mongolia	2012
SZ2005-200515047	-	-	undetermined	1A	-	food	frozen chicken paw	frozen chicken paw	China	Shenzhen	2005
yeo:9-2	-	-	O:9	4	-	human	patient	faeces	China	Jiangsu	2013
BJ2014-1008297168	+	+	O:3	3	+	human	patient	faeces	China	Beijing	2014
BJ2014-1008329276	+	+	O:3	3	+	human	patient	faeces	China	Beijing	2014
xz-11-ye-31	+	+	O:3	3	+	animal	swine	faeces	China	Jiangsu	2011
2011JS-XZ0066	+	+	O:3	3	+	animal	swine	tonsil	China	Jiangsu	2011
BJ2014-1008333062	+	+	O:3	3	+	human	patient	faeces	China	Beijing	2014
BJ-2009-3-244	-	-	undetermined	1A	-	animal	swine	faeces	China	Beijing	2009
D92	-	-	O:5,27	3	-	animal	canine	UN	Japan	UN	UN
Pa12986	-	-	O:8	1b	-	human	patient	faeces	Japan	UN	UN
2010AH-D56	-	-	O:9	2	-	animal	UN	UN	China	Anhui	2010
HA2013-F12	+	+	O:3	3	+	animal	swine	anus swab	China	Henan	2013
ye1b/08	-	-	O:8	1b	-	UN	UN	UN	Japan	UN	UN
BJ2014-1008332130	+	+	O:3	3	+	human	patient	faeces	China	Beijing	2014
2011QH-164	+	+	O:3	3	+	animal	swine	tonsil	China	Qinghai	2011
2011NM-CF1208	+	+	O:3	3	+	animal	swine	tonsil	China	Inner Mongolia	2011
JS1999-liuzhongli	-	-	O:9	2	-	human	patient	faeces	China	Jiangsu	1999
JS2007-Ye-07-93	-	-	O:8	2	-	animal	fly	body	China	Jiangsu	2007
HA1986-8622	-	-	O:9	3	-	human	patient	faeces	China	Henan	1986
HA1989-89002	-	-	O:9	2	-	UN	UN	UN	China	Henan	1989
HA1989-89034	-	-	O:9	3	-	animal	sparrow	intestinal content	China	Henan	1989
2011HA-601	+	+	O:3	3	+	animal	swine	tonsil	China	Henan	2011
FJ1986-422+	-	-	O:9	3	-	animal	swine	faeces	China	Fujian	1986
LN1996-YE105.5R	-	-	O:9	3	-	human	patient	faeces	China	Liaoning	1996
AH2004-xuan410	-	-	O:9	2	-	human	patient	faeces	China	Anhui	2004
JL1999-jiO:9	-	-	O:9	2	-	human	patient	faeces	China	Jilin	1999
2011YN-xpshe65	+	+	O:3	3	+	animal	rat	tongue	China	Yunnan	2011
2011NX-NX0042	+	+	O:3	3	+	animal	swine	tonsil	China	Ningxia	2011
NX2012-QT120	+	+	O:3	3	+	human	patient	faeces	China	Ningxia	2012
BJ-2009-3-99	+	+	O:3	3	+	animal	swine	tonsil	China	Beijing	2009
JL2002-11bai	-	-	O:9	2	-	animal	swine	faeces	China	Jilin	2002
NX1997-IE419	-	-	O:9	2	-	animal	rat	tongue	China	Ningxia	1997
JL2004-21	-	-	O:9	2	-	animal	rat	faeces	China	Jilin	2004
JL2004-19	-	-	O:9	3	-	animal	swine	faeces	China	Jilin	2004
JL2002-6tong	-	-	O:9	2	-	animal	rat	faeces	China	Jilin	2002
NX-Ye-2009020	-	-	O:9	3	-	animal	swine	faeces	China	Ningxia	2009
NX1998-SA98-235	-	-	O:9	2	-	animal	swine	faeces	China	Ningxia	1998
NX1998-IE1911T	-	-	O:9	2	-	animal	rat	tongue	China	Ningxia	1998
2011JX-94	+	+	O:3	3	+	animal	swine	tonsil	China	Jiangxi	2011
2011TJ-130	+	+	O:3	3	+	animal	swine	faeces	China	Tianjin	2011
BJ2013-cy1008312249	-	-	O:9	2	-	human	patient	faeces	China	Beijing	2013
BJ2014-1008327650	+	+	O:3	3	+	human	patient	faeces	China	Beijing	2014
BJ2014-1008328815	+	+	O:3	3	+	human	patient	faeces	China	Beijing	2014
BJ2014-1008328740(1)	+	+	O:3	3	+	human	patient	faeces	China	Beijing	2014
2011NM-483	-	-	undetermined	1A	-	animal	swine	faeces	China	Neimeng	2011
2011JX-102	+	+	O:3	3	+	animal	swine	tonsil	China	Jiangxi	2011
JL2007-99	-	-	undetermined	1A	-	animal	swine	faeces	China	Jilin	2007
HA1989-89202	+	+	O:3	3	+	animal	swine	faeces	China	Henan	1989
HA1989-89193	+	+	O:3	1A	+	animal	chicken	faeces	China	Henan	1989
HA1986-8622	-	-	O:9	3	-	human	patient	faeces	China	Henan	1986
HA1989-89027	+	+	O:3	3	+	animal	fish	intestinal content	China	Henan	1989
HA1985-A5	-	-	O:8	1A	-	animal	chicken	faeces	China	Henan	1985
NX2014-117	+	+	O:3	5	+	animal	sheep	anus swab	China	Ningxia	2014
NX2014-115	+	+	O:3	5	+	animal	sheep	anus swab	China	Ningxia	2014
NX2014-112	+	+	O:3	5	+	animal	sheep	anus swab	China	Ningxia	2014
2011NX-NX0043	+	+	O:3	3	+	animal	swine	tonsil	China	Ningxia	2011
NX2014-111	+	+	O:3	5	+	animal	sheep	anus swab	China	Ningxia	2014
NX1997-SA-1136	-	-	O:9	2	-	animal	swine	faeces	China	Ningxia	1997
2011SH-002	-	-	undetermined	1A	-	human	patient	faeces	China	Shanghai	2011
2011QH-2-51B	-	-	undetermined	1A	-	animal	hamster	intestinal content	China	Qinghai	2011
NX1997-SA-1138	-	-	O:9	2	-	animal	swine	faeces	China	Ningxia	1997
NX1997-SA-1130	-	-	O:9	2	-	animal	swine	faeces	China	Ningxia	1997
NX1997-SA-1085	-	-	O:9	2	-	animal	swine	faeces	China	Ningxia	1997
AH2004-03	+	+	O:3	4	+	human	patient	faeces	China	Anhui	2004
AH2011-S48	-	-	O:8	1A	-	food	beef tripe	meat	China	Anhui	2011
JL2002-20	+	+	O:3	3	+	animal	swine	faeces	China	Jilin	2002
JL2002-21	-	-	O:9	2	-	animal	swine	faeces	China	Jilin	2002
YE92010	-	-	O:8	1b	-	human	patient	faeces	Japan	UN	UN
Pa134	+	+	O:3	4	+	human	patient	faeces	Japan	UN	UN
HA2013-W007	-	-	undetermined	1A	-	animal	chicken	faeces	China	Henan	2013
HA2013-W008	-	-	undetermined	1A	-	animal	chicken	faeces	China	Henan	2013
2011HA-803	-	-	O:5	1A	-	animal	swine	tonsil	China	Henan	2011
HA2010-41-ye-10D004	-	-	self-coagulation	3	-	human	patient	faeces	China	Henan	2010
HA2008-ye-08026	+	+	O:3	3	+	animal	swine	faeces	China	Henan	2008
HA2008-ye-SM08050	+	+	O:3	1A	+	animal	cattle	faeces	China	Henan	2008
HA2006-HN-Ye-066	-	-	undetermined	1A	-	food	raw-beef	meat	China	Henan	2006
HA2006-HN-Ye-005	-	-	undetermined	1A	-	animal	chicken	faeces	China	Henan	2006
NX-Ye-2009023	-	-	undetermined	1A	-	animal	swine	faeces	China	Ningxia	2009
NX-Ye-2009022	-	-	undetermined	1A	-	animal	swine	faeces	China	Ningxia	2009
NX1985-85063	-	-	O:9	3	-	animal	swine	faeces	China	Ningxia	1985
NX1984-84013	-	-	O:9	3	-	human	patient	faeces	China	Ningxia	1984
AH2012-S57	-	-	undetermined	1A	-	food	refrigerated food	refrigerator	China	Anhui	2012
AH2012-Z1	+	+	O:3	3	+	animal	swine	faeces	China	Anhui	2012
SC2014-C246	-	-	undetermined	1A	-	animal	Microtus fuscus	intestinal content	China	Sichuan	2014
SC2014-C205	-	-	undetermined	1A	-	animal	Microtus fuscus	intestinal content	China	Sichuan	2014
SC2014-C206	-	-	undetermined	1A	-	animal	Microtus fuscus	intestinal content	China	Sichuan	2014
SC2014-C127	-	-	undetermined	1A	-	animal	Microtus fuscus	intestinal content	China	Sichuan	2014
SC2014-C163	-	-	undetermined	1A	-	animal	Microtus fuscus	intestinal content	China	Sichuan	2014
SC2014-C202	-	-	undetermined	1A	-	animal	Microtus fuscus	intestinal content	China	Sichuan	2014
SC2014-C232	-	-	undetermined	1A	-	animal	Microtus fuscus	intestinal content	China	Sichuan	2014
SC2014-C262	-	-	undetermined	2	-	animal	Microtus fuscus	intestinal content	China	Sichuan	2014
SC2014-C136	-	-	undetermined	1A	-	animal	Microtus fuscus	intestinal content	China	Sichuan	2014
SC2014-S25	-	-	undetermined	1A	-	animal	Microtus fuscus	tongue	China	Sichuan	2014
SC2014-S185	-	-	undetermined	1A	-	animal	Microtus fuscus	tongue	China	Sichuan	2014
SC2014-S225	-	-	undetermined	1A	-	animal	Microtus fuscus	tongue	China	Sichuan	2014
SC2014-S227	-	-	undetermined	1A	-	animal	Microtus fuscus	tongue	China	Sichuan	2014
SC2014-S287	-	-	undetermined	1A	-	animal	Microtus fuscus	tongue	China	Sichuan	2014
SC2014-S304	-	-	undetermined	1A	-	animal	Microtus fuscus	tongue	China	Sichuan	2014
SC2014-C052	-	-	undetermined	1A	-	animal	Microtus fuscus	intestinal content	China	Sichuan	2014
SC2013-DW65	-	-	undetermined	3	-	animal	Microtus fuscus	intestinal content	China	Sichuan	2013
SC2013-DW123	-	-	undetermined	undetermined	-	animal	Microtus fuscus	intestinal content	China	Sichuan	2013
SC2013-DW105	-	-	undetermined	undetermined	-	animal	Microtus fuscus	intestinal content	China	Sichuan	2013
SC2014-C235	-	-	undetermined	1A	-	animal	Microtus fuscus	intestinal content	China	Sichuan	2014
SC2014-C164	-	-	undetermined	1A	-	animal	Microtus fuscus	intestinal content	China	Sichuan	2014
SC2014-C165	-	-	undetermined	1A	-	animal	Microtus fuscus	intestinal content	China	Sichuan	2014
SC2014-C224	-	-	undetermined	1A	-	animal	Microtus fuscus	intestinal content	China	Sichuan	2014
SC2014-C226	-	-	undetermined	1A	-	animal	Ochotona curzoniae	intestinal content	China	Sichuan	2014
SC2014-C101	-	-	undetermined	2	-	animal	Microtus fuscus	intestinal content	China	Sichuan	2014
SC2014-C113	-	-	undetermined	1A	-	animal	Microtus fuscus	intestinal content	China	Sichuan	2014
SC2014-C158	-	-	undetermined	1A	-	animal	Microtus fuscus	intestinal content	China	Sichuan	2014
SC2014-C146(1)	-	-	undetermined	1A	-	animal	Microtus fuscus	intestinal content	China	Sichuan	2014
SC2014-C105	-	-	undetermined	2	-	animal	Microtus fuscus	intestinal content	China	Sichuan	2014
SC2014-C053	-	-	undetermined	1A	-	animal	Microtus fuscus	intestinal content	China	Sichuan	2014
SC2014-C064	-	-	undetermined	1A	-	animal	Microtus fuscus	intestinal content	China	Sichuan	2014
SC2014-C065	-	-	undetermined	1A	-	animal	Microtus fuscus	intestinal content	China	Sichuan	2014
SC2014-C097	-	-	undetermined	1A	-	animal	Microtus fuscus	intestinal content	China	Sichuan	2014
SC2014-C185	-	-	undetermined	1A	-	animal	Microtus fuscus	intestinal content	China	Sichuan	2014
SD2007-WL-15B	-	-	O:5	1A	-	animal	chicken	faeces	China	Shandong	2007
FJ1986-P102	-	-	O:9	1A	-	animal	swine	faeces	China	Fujian	1986
ZJ2006-ZJ06LQ160	-	-	O:5	1A	-	animal	rat	faeces	China	Zhejiang	2006
NX2008-153-1	-	-	undetermined	1A	-	animal	swine	faeces	China	Ningxia	2008
2010YN-xp-142	-	-	O:8	1A	-	animal	rat	intestinal content	China	Yunnan	2010
2011SC-xj651	-	-	O:5	1A	-	human	patient	faeces	China	Sichuan	2011
HA2006-HN-Ye-003	-	-	undetermined	1A	-	animal	canine	faeces	China	Henan	2006
HA2008-ye-08017	-	-	O:9	1A	-	animal	swine	faeces	China	Henan	2008
HA2008-ye-SM08048	+	+	O:3	1A	+	animal	cattle	faeces	China	Henan	2008
2011HA-32	-	-	O:8	1A	-	animal	swine	tonsil	China	Henan	2011
AH2008-22	-	-	O:9	2	-	human	patient	faeces	China	Anhui	2008
JS2005-ye-05-52	-	-	O:19,8	1A	-	animal	canine	faeces	China	Jiangsu	2005
JS2007-Ye-07-02	-	-	O:10K	1A	-	animal	swine	faeces	China	Jiangsu	2007
JS2008-Ye-08-06	-	-	O:20	1A	-	animal	sheep	faeces	China	Jiangsu	2008
JS2008-xz-08-ye-12	-	-	O:44	1A	-	animal	canine	faeces	China	Jiangsu	2008
JS2008-xz-ye-08-41	-	-	O:4,32	1A	-	animal	sheep	faeces	China	Jiangsu	2008
xz-09-ye-01	-	-	O:8	1A	-	human	patient	faeces	China	Jiangsu	2009
xz-09-ye-02	-	-	undetermined	1A	-	human	patient	faeces	China	Jiangsu	2009
